# Supplementary material for: Injury Patterns and Associated Demographic Characteristics in Children with a Fracture from Equines: A US National Based Study
Source: Children (Basel). 2024 Nov 27;11(12):1443. doi: 10.3390/children11121443 (PMC11674967; doi:10.3390/children11121443)
Supplement: Supplementary file 1 [file children-11-01443-s001.zip]

Archive with 1 entries (1 files):
- children-3281353-supplementary.xls
