# Supplementary material for: Injury Patterns and Associated Demographic Characteristics in Children with a Fracture from Equines: A US National Based Study
Source: Children (Basel). 2024 Nov 27;11(12):1443. doi: 10.3390/children11121443 (PMC11674967; doi:10.3390/children11121443)
Supplement: Supplementary file 1 [file children-11-01443-s001.zip › children-3281353-supplementary.xls]

## Sheet: Sheet1
	Supplemental Table 1: Comparisons between the 5 major fracture locations
	Variable	Upper extremity					Lower extremity					Spine					Skull/face					Chest (rib/sternum)
		n	N	L95%	U95%	%	n	N	L95%	U95%	%	n	N	L95%	U95%	%	n	N	L95%	U95%	%	n	N	L95%	U95%	%	p value all	p value minus chest	p value minus chest and skull/face	p value UE vs LE
	All	2407	80973	78069.5	83595.3	80.0089	401	11794	10191.3	13612.1	11.6536	102	3060	2155.67	4321.45	3.02357	203	4438	3268.92	6001.46	4.38516	34	940	607.23	1447.23	0.928808
	Age (years)	10.0 [9.8, 10.2]					11.7 [11.3, 12.0]					12.9 [12.5, 13.3]					9.9 [9.1, 10.7]					11.3 [9.8, 12.7]					<10-4	<10-4	<10-4	<10-4
	Hospital size
	Small	547	39773	32632.1	46972.4	49.1188	75	5416	4012.32	6878.26	45.9217	13	957	500.31	1575.29	31.2745	24	1750	1059.35	2551.41	39.4322	3	214	75.67	469.342	22.766	<10-4	<10-4	0.011	0.034
	Medium	218	14922	10064.9	21409.3	18.4284	37	2419	1416.46	3866.07	20.5104	10	750	362.304	1346.71	24.5098	5	288	114.944	678.126	6.48941	5	298	135.642	526.494	31.7021
	Large	195	11384	6340.19	19401.1	14.059	27	1539	705.281	3086.49	13.049	12	753	210.528	1807.54	24.6078	16	997	284.92	2442.23	22.4651	3	164	58.844	376.47	17.4468
	Very large	636	10197	6356.38	15862.6	12.5931	90	1440	875.115	2293.93	12.2096	20	352	129.438	742.356	11.5033	48	782	469.097	1240.42	17.6205	13	206	104.058	365.002	21.9149
	Childrens	811	4688	2291.54	9279.51	5.78958	72	979	520.115	1779.71	8.30083	47	274	141.066	509.184	8.95425	109	621	208.142	1551.08	13.9928	10	58	18.048	168.354	6.17021
	Sex
	Male	684	22667	19692.6	25903.3	27.9933	116	2949	2196.04	3855.46	25.0042	20	735	387.396	1249.09	24.0196	60	1173	824.58	1603.89	26.4308	9	242	106.784	455.148	25.7447	0.84	0.71	0.5	0.39
	Female	1723	58307	55069.7	61280.4	72.008	285	8845	7938.54	9597.96	74.9958	82	2325	1810.91	2672.6	75.9804	143	3264	2834.11	3613.42	73.5466	25	699	484.852	833.216	74.3617
	Race
	White	1698	59923	57434.2	61612.1	92.5123	266	8419	7655.15	8856.05	90.2261	66	1976	1548.75	2055.25	93.1636	144	2972	2613.7	3171.78	88.2947	25	738	571.972	780.796	93.2996	0.053	0.065	0.026	0.69
	Black	47	1386	867.958	2202.28	2.13978	14	289	123.169	664.367	3.0972	1	6	0.8484	44.9652	0.282885	3	124	33.3234	431.858	3.6839	2	46	7.4354	228.362	5.81542
	Other	142	3464	1891.37	6224.69	5.34791	31	623	249.138	1467.77	6.67667	8	209	61.509	573.943	9.85384	11	270	102.663	654.687	8.02139	1	6	0.791	42.2394	0.758534
	ED disposition
	Released	2037	71053	69068.2	72741.7	87.813	245	7616	6688.38	8458.66	64.5752	54	1693	1234.53	2123.22	55.4173	73	1701	1212.91	2248.73	38.3281	17	593	384.366	759.52	63.0851	<10-4	<10-4	<10-4	<10-4
	Admitted	369	9862	8172.31	11845.8	12.1882	156	4178	3335.34	5105.62	35.4248	47	1362	931.775	1820.47	44.5827	130	2737	2189.27	3225.09	61.6719	17	347	180.48	555.634	36.9149
	Incident Locale
	Home	551	22099	17149.3	27354.7	42.4858	79	3076	2167.84	4084.28	39.8859	17	539	303.356	854.863	29.779	54	1355	953.827	1752.46	50.2038	7	248	98.9045	415.73	45.0091	0.009	0.077	0.11	0.28
	Farm/ranch	196	8546	2136.97	5860.65	16.4299	27	783	441.126	1339.57	10.153	5	239	60.635	725.991	13.2044	11	299	123.344	657.746	11.0782	3	75	18.9544	227.508	13.6116
	Street	15	382	29.911	130.754	0.734404	5	230	81.7472	624.672	2.98237	3	69	18.462	222.63	3.81215	4	189	64.5061	506.062	7.00259	0	0	0	0	0
	Other pub property	94	3307	17.19	33.998	6.35778	15	372	175.062	769.658	4.82365	5	159	43.259	497.207	8.78453	9	165	60.9974	417.805	6.11338	0	0	0	0	0
	School	5	47	1.3228	7.6061	0.0903586	1	77	10.0256	545.238	0.998444	0	0	0	0	0	1	17	2.1592	121.995	0.629863	0	0	0	0	0
	Sprts/rec	562	17635	12.1636	20.1959	33.9037	108	3174	2281.21	4149.06	41.1566	29	804	428.065	1218.49	44.4199	39	677	378.13	1099.84	25.0834	8	228	82.9255	405.646	41.3793
	Injury mechanism
	Fall	1998	64786	61809.8	67389.4	80.4665	263	6747	5758.24	7681.52	57.2071	58	1483	987.156	1989.92	48.4641	136	2864	2427.14	3252.17	64.5336	23	559	342.912	741.66	59.4681	<10-4	<10-4	<10-4	0.0001
	Bucked/thrown/kicked off	328	13129	10668	16030.1	16.3067	51	1718	1137.96	2523	14.5667	37	1329	805.698	1905.16	43.4314	37	852	538.329	1288.35	19.1978	6	313	141	550.934	33.2979
	Step/stomped on	19	554	314.001	982.259	0.688088	48	2047	1430.28	2854.76	17.3563	1	5	0.612	37.944	0.163399	4	137	35.0602	504.157	3.08698	4	53	18.236	144.29	5.6383
	Kicked by horse	9	407	185.18	893.694	0.505508	13	412	198.36	837.52	3.4933	2	75	11.016	452.88	2.45098	20	444	205.923	899.583	10.0045	1	15	2.068	98.324	1.59574
	Tack malfunction	19	880	515.283	1505.59	1.09299	4	222	73.08	654.24	1.88231	1	83	11.934	510.408	2.71242	0	0	0	0	0	0	0	0	0	0
	MVC	2	32	8.0513	120.769	0.0397451	0	0	0	0	0	1	7	0.918	48.96	0.228758	0	0	0	0	0	0	0	0	0	0
	Bitten by horse	1	5	0	32.2052	0.00621018	0	0	0	0	0	0	0	0	0	0	0	0	0	0	0	0	0	0	0	0
	Struck	11	453	201.282	1030.57	0.562642	10	345	134.56	857.24	2.92522	2	77	12.24	441.558	2.51634	6	141	55.0312	349.271	3.17711	0	0	0	0	0
	Misc	5	266	96.6156	716.566	0.330381	5	110	30.16	390.92	0.932678	0	0	0	0	0	0	0	0	0	0	0	0	0	0	0
	Mounting
	On horse	2358	78940	78022.5	79510.3	98.1609	374	10624	10000.9	11045.4	90.1256	101	2990	2586.62	3050.82	97.7124	189	3985	3550.31	4199.4	91.2317	34	940	0	0	100	0.0001	0.0005	0.0008	0.0016
	Not on horse	17	857	474.472	1544.04	1.06567	17	678	370.143	1214.16	5.75161	1	70	9.18	473.382	2.28758	12	311	125.362	724.214	7.11996	0	0	0	0	0
	Mounting	5	309	120.629	884.609	0.384238	1	70	9.4304	503.348	0.593824	0	0	0	0	0	1	72	9.6096	484.411	1.64835	0	0	0	0	0
	Dismounting	8	313	112.587	860.483	0.389212	8	417	190.966	886.458	3.5375	0	0	0	0	0	0	0	0	0	0	0	0	0	0	0
